# Supplementary material for: Root Canal Disinfection Articles with the Highest Relative Citation Ratios. A Bibliometric Analysis from 1990 to 2019
Source: Antibiotics (Basel). 2021 Nov 18;10(11):1412. doi: 10.3390/antibiotics10111412 (PMC8614753; doi:10.3390/antibiotics10111412)
Supplement: Supplementary file 1 [file antibiotics-10-01412-s001.zip]

Archive with 2 entries (2 files):
- Supplementary Materials Table S1.pdf
- Supplementary materials Table S2.pdf
